# Supplementary material for: Three-Dimensional Microscopic Characteristics of the Human Uterine Cervix Evaluated by Microtomography
Source: Diagnostics (Basel). 2025 Mar 2;15(5):603. doi: 10.3390/diagnostics15050603 (PMC11898730; doi:10.3390/diagnostics15050603)
Supplement: Supplementary file 1 [file diagnostics-15-00603-s001.zip]

Archive with 4 entries (4 files):
- Video S3.mp4
- Video S1.mp4
- Video S2.mp4
- Figure S1.jpg
